# Supplementary material for: Improving Negative Emotion Recognition in Young Offenders Reduces Subsequent Crime
Source: PLoS One. 2015 Jun 29;10(6):e0132035. doi: 10.1371/journal.pone.0132035 (PMC4486167; doi:10.1371/journal.pone.0132035)
Supplement: S1 Dataset — (XLS) [file pone.0132035.s001.xls]

## Sheet: S1_Dataset
Condition	Age	SES	IQ	FirstOffenceAge	LifetimeOffences	SEVERITYBEFORE	MEANSEVERITYBEFORE	YPI_CU	YPI_Total	Anger	happy	sad	fear	disgust	intang	inthap	intsad	intfear	intdisgust	MOSTSEVEREBEFORE6M	MEANSEVERITY6MBEFORE	NUMBEROFOFFENCEBEFORE6M	MOSTSEVEREAFTER6M	MEANSEVERITYAFTER6M	NUMBEROFOFFENCESAFTER6M	DURATIONTOCRIMEAFTER	REOFFENDED	Custody	DurationCustodybefore	DurationCustodyafter	OrderType	Contact
TR	16	Low	96	15	1	6	4.33333	34	124	75	45.8333	37.5	41.6667	66.6667	58.3333	91.6667	62.5	50	45.8333	6	5	2	6	6	1	8	YES	NO	0	0	YRO	High
TR	14	Low	65	11	7	6	3.14286	26	106	41.6667	83.3333	41.6667	0	0	54.1667	91.6667	16.6667	45.8333	0	0	0	0	3	3	1	90	YES	NO	0	0	PREVENTION	Medium
TR	16	Low	63	12	6	6	3.57143	35	135	37.5	66.6667	33.3333	8.33333	12.5	62.5	66.6667	37.5	33.3333	50	3	3	1	0	0	0	180	NO	NO	0	0	YRO	Low
CON	17	Medium	75	12	3	3	3	37	125	33.3333	70.8333	16.6667	20.8333	16.6667	45.8333	83.3333	29.1667	8.33333	45.8333	3	3	1	0	0	0	180	NO	NO	0	0	PREVENTION	Medium
CON	17	Low	73	13	5	6	3.2	44	157	62.5	75	75	66.6667	66.6667	66.6667	83.3333	58.3333	41.6667	62.5	0	0	0	0	0	0	180	NO	YES	49	0	BAIL	Medium
CON	17	Low	82	13	2	6	3.5	30	114	62.5	66.6667	41.6667	20.8333	37.5	45.8333	75	41.6667	16.6667	54.1667	3	3	6	0	0	0	180	NO	NO	0	0	YRO	Medium
TR	17	Low	#NULL!	16	3	3	2.83333	#NULL!	#NULL!	79.1667	45.8333	45.8333	41.6667	25	83.3333	54.1667	54.1667	50	29.1667	3	2.66667	3	0	0	0	180	NO	NO	0	0	YRO	Low
TR	19	Low	#NULL!	18	0	5	3.4	36	117	66.6667	87.5	75	54.1667	50	66.6667	87.5	79.1667	37.5	29.1667	5	3.4	5	0	0	0	180	NO	NO	0	0	BAIL	#NULL!
TR	17	Low	84	15	4	4	3.5	43	125	49.9975	79.1675	50	33.335	50.0025	66.6675	87.4975	87.5	41.6675	58.335	4	4	2	3	3	1	11	YES	YES	3	25	BAIL	High
TR	15	Medium	86	15	0	6	4	24	120	16.6675	79.1675	25.0025	37.5	12.5025	66.6675	83.3325	29.165	66.665	0	6	6	3	0	0	0	180	NO	NO	0	0	BAIL	High
TR	17	Low	94	15	7	6	4	28	91	66.665	91.6675	58.3325	50	66.6675	79.1667	91.6667	70.8333	54.1667	70.8333	0	0	0	0	0	0	180	NO	NO	0	0	YRO	Medium
TR	14	Low	#NULL!	14	0	0	0	36	117	41.6667	87.5	54.1667	41.6667	45.8333	54.1675	83.3325	58.3325	50	#NULL!	0	0	0	3	3	1	92	YES	NO	0	0	PREVENTION	Low
TR	17	Low	96	15	6	4	2.14286	35	123	25	66.6667	29.1667	37.5	37.5	50.0025	79.165	45.835	45.8325	#NULL!	4	2.09091	22	0	0	0	180	NO	NO	0	0	YRO	High
TR	15	High	77	13	6	6	3.5	39	122	62.5	100	41.6667	62.5	4.16667	66.6675	100	58.335	74.9975	#NULL!	6	3.78571	14	4	3.11111	9	136	YES	YES	0	107	YRO	Medium
TR	15	Low	74	12	1	6	6	32	102	75	74.9975	58.335	58.3325	54.1675	79.1658	87.5	70.8325	70.8325	#NULL!	6	6	2	0	0	0	180	NO	NO	0	0	YRO	High
TR	17	Medium	84	16	8	7	3	41	116	62.5	62.5	62.5	4.16667	62.5	66.6675	83.3325	33.3325	58.3325	33.3333	4	2.5	6	4	3.5	2	70	YES	NO	0	0	YRO	High
CON	16	Low	91	14	7	6	3.44444	30	137	54.165	91.6675	45.835	70.8325	29.1675	50	91.6675	50	66.6675	41.6667	4	4	2	4	4	1	34	YES	NO	0	0	YRO	High
TR	15	Low	#NULL!	13	5	6	3.55556	#NULL!	#NULL!	66.6667	83.3333	41.6667	41.6667	12.5	70.835	91.665	66.6675	62.5	12.5	4	3	4	0	0	0	180	NO	NO	0	0	YRO	High
TR	17	Low	80	13	13	6	3.125	36	100	50	79.1667	16.6667	54.1667	8.33333	66.6667	87.5	54.1667	62.5	16.6667	4	2.67778	3	0	0	0	180	NO	NO	0	0	YRO	Medium
CON	16	Low	77	14	32	6	2.84375	41	155	37.5	58.3333	25	29.1667	33.3333	37.5	50	25	8.33333	12.5	0	0	0	5	4	5	95	YES	YES	115	2	YRO	High
CON	17	Low	84	11	49	6	3.26923	42	137	45.835	62.5	29.1675	45.8325	8.335	45.835	75	33.335	45.8325	8.33333	4	3.33333	3	6	6	2	85	YES	YES	15	63	YRO	Medium
CON	16	High	91	14	2	3	3	32	107	75	87.5	70.8333	41.6667	58.3333	70.8333	91.6667	54.1667	33.3333	54.1667	0	0	0	0	0	0	180	NO	NO	0	0	PREVENTION	Low
TR	16	Low	74	15	20	6	2.8182	37	124	37.5	87.5	62.5	50	70.8333	45.8333	87.5	58.3333	50	62.5	6	4.5	2	0	0	0	180	NO	NO	0	0	YRO	#NULL!
CON	18	Medium	83	14	7	3	2.28571	43	132	79.1667	20.8333	37.5	12.5	54.1667	29.1667	79.1667	20.8333	54.1667	66.6667	0	0	0	0	0	0	180	NO	#NULL!	#NULL!	0	YRO	#NULL!
TR	16	Medium	72	14	11	6	3.1111	35	128	62.5	75	37.5	29.1667	62.5	91.6667	54.1667	66.6667	70.8333	33.3333	6	4.333	3	4	4	2	53	YES	YES	0	90	YRO	#NULL!
TR	17	Low	90	15	3	6	6	51	144	58.3325	87.5	49.9975	50	58.3325	66.6667	91.6667	66.6667	54.1667	45.8333	0	0	0	0	0	0	180	NO	YES	82	0	BAIL	Medium
TR	15	Low	78	12	23	4	3.03333	25	80	41.6675	87.5	45.835	8.335	8.335	45.8325	87.5	70.8325	45.8325	16.6675	3	2.71429	7	4	3.5	2	87	YES	YES	7	60	YRO	High
TR	16	Low	81	13	11	6	4.28571	27	115	62.5	91.6667	50	0	16.6667	70.8325	95.8325	62.5	62.5	#NULL!	4	3	3	6	3.1428	7	79	YES	YES	53	0	YRO	High
TR	15	Low	90	13	14	6	3.35294	35	125	50	79.1667	37.5	41.6667	45.8333	41.6667	79.1667	25	58.3333	33.3325	6	3.3333	3	4	3.28571	7	20	YES	NO	0	0	YRO	High
TR	17	High	#NULL!	17	0	0	0	33	88	50	83.3325	33.3325	33.3325	33.3325	62.5	87.5	62.5	62.5	#NULL!	0	0	0	3	3	3	35	YES	NO	0	0	PREVENTION	Low
CON	17	High	#NULL!	12	3	6	3.28571	33	124	33.3325	41.6675	45.835	33.335	25	20.8325	25.0025	37.4975	37.4975	25	6	4	4	0	0	0	180	NO	NO	0	0	BAIL	Medium
CON	15	High	88	14	4	6	3.8	36	124	33.335	95.8325	62.4975	29.17	16.665	41.6675	37.5	20.8325	33.335	16.6667	4	4	1	0	0	0	180	NO	NO	0	0	YRO	High
CON	17	Low	#NULL!	12	1	6	4	31	102	45.8325	70.835	37.5	45.835	62.5	54.165	75	41.6675	41.6675	79.1667	4	3.333	3	6	4.66	3	84	YES	YES	0	55	YRO	High
CON	16	Medium	99	11	11	5	3	22	88	20.835	54.1675	41.6675	12.5025	50	25.0025	12.5025	8.335	16.6675	0	0	0	0	0	0	0	180	NO	NO	0	0	YRO	Medium
CON	16	Low	#NULL!	11	6	6	3	34	140	54.165	87.5	62.5	20.8325	8.335	70.835	95.8325	66.6675	41.665	37.5	2	2	2	3	3	3	46	YES	NO	0	0	YRO	Medium
CON	17	Low	88	13	11	6	4	51	146	70.835	87.5	79.1675	29.165	41.6675	50	83.3325	62.5	37.5	45.8333	4	3.5	2	7	5	2	80	YES	NO	0	0	YRO	Low
CON	17	High	#NULL!	15	2	4	4	#NULL!	#NULL!	62.5	91.665	58.3325	0	33.3325	49.9975	83.3325	37.5	0	#NULL!	4	4	1	4	4	1	160	YES	NO	0	0	PREVENTION	Medium
CON	14	High	90	10	4	6	3.33333	24	98	49.9975	87.5	50	50	58.3325	37.5	74.9975	33.335	25	41.6667	4	3.5	2	4	2.75	4	56	YES	YES	0	21	YRO	Low
CON	18	Low	77	16	6	4	3.5	#NULL!	#NULL!	58.335	91.6675	37.5025	29.1675	25	16.665	83.3325	16.665	41.6675	8.33333	4	3	4	0	0	0	180	NO	NO	0	0	YRO	Low
CON	17	Low	#NULL!	15	7	4	2.72727	#NULL!	#NULL!	41.6675	66.6675	66.6675	37.5	45.8325	58.3325	66.6675	75	45.835	29.1667	4	3	4	6	4.5	2	46	YES	NO	0	0	YRO	Medium
CON	14	Low	#NULL!	13	0	3	2.5	37	137	33.335	87.5	79.1675	4.1675	8.335	37.5025	83.3325	79.1675	20.835	16.6667	4	2.5	4	3	3	1	58	YES	NO	0	0	YRO	Low
CON	17	Low	#NULL!	14	1	4	3	#NULL!	#NULL!	41.6675	87.5	50	20.8325	20.8325	50.0025	87.5	50	37.5025	0	2	2	1	0	0	0	180	NO	NO	0	0	YRO	Medium
CON	17	Low	#NULL!	14	10	4	2.33333	#NULL!	#NULL!	16.6675	91.6675	8.335	20.8325	66.6675	37.5	91.6675	29.165	20.8325	50	2	1.5	2	0	0	0	180	NO	NO	0	0	YRO	Low
TR	16	Low	73	14	1	4	3.5	25	96	41.6667	83.3333	50	54.1667	62.5	50	91.6667	62.5	41.6667	70.8333	4	4	1	0	0	0	180	NO	NO	0	0	PREVENTION	Low
CON	14	Low	69	10	1	5	3	47	135	66.6667	25	4.16667	29.1667	66.6667	75	54.1667	4.16667	33.3333	62.5	2	2	2	0	0	0	180	NO	NO	0	0	PREVENTION	Low
CON	16	High	87	16	0	4	3.5	18	71	91.6667	70.8333	45.8333	62.5	50	62.5	83.3333	58.3333	58.3333	70.8333	4	3.5	2	0	0	0	180	NO	NO	0	0	YRO	High
CON	14	Low	#NULL!	#NULL!	0	0	0	#NULL!	#NULL!	41.6667	79.1667	45.8333	25	16.6667	20.8333	37.5	16.6667	25	16.6667	0	0	0	0	0	0	180	NO	NO	0	0	PREVENTION	Low
TR	17	Low	80	14	4	6	3.85714	39	136	58.3333	91.6667	58.3333	0	50	62.5	95.8333	58.3333	12.5	41.6667	6	4	1	6	3.75	4	10	YES	NO	0	0	YRO	Medium
CON	17	Low	84	15	2	4	3.5	40	145	37.5	91.6667	54.1667	58.3333	62.5	58.3333	87.5	54.1667	50	58.3333	0	0	0	0	0	0	180	NO	NO	0	0	PREVENTION	Low
CON	18	Low	86	15	4	4	2.75	38	142	37.5	58.3333	54.1667	16.6667	41.6667	25	75	54.1667	0	45.8333	4	3	4	0	0	0	180	NO	NO	0	0	YRO	#NULL!
#NULL!	#NULL!	#NULL!	#NULL!	#NULL!	#NULL!	#NULL!	#NULL!	#NULL!	#NULL!	#NULL!	#NULL!	#NULL!	#NULL!	#NULL!	#NULL!	#NULL!	#NULL!	#NULL!	#NULL!	#NULL!	#NULL!	#NULL!	#NULL!	#NULL!	#NULL!	#NULL!	#NULL!	#NULL!	#NULL!	#NULL!	#NULL!	#NULL!
#NULL!	#NULL!	#NULL!	#NULL!	#NULL!	#NULL!	#NULL!	#NULL!	#NULL!	#NULL!	#NULL!	#NULL!	#NULL!	#NULL!	#NULL!	#NULL!	#NULL!	#NULL!	#NULL!	#NULL!	#NULL!	#NULL!	#NULL!	#NULL!	#NULL!	#NULL!	#NULL!	#NULL!	#NULL!	#NULL!	#NULL!	#NULL!	#NULL!
